# Supplementary material for: Artificial Pasture Grazing System Attenuates Lipopolysaccharide-Induced Gut Barrier Dysfunction, Liver Inflammation, and Metabolic Syndrome by Activating ALP-Dependent Keap1-Nrf2 Pathway
Source: Animals (Basel). 2023 Nov 19;13(22):3574. doi: 10.3390/ani13223574 (PMC10668702; doi:10.3390/ani13223574)
Supplement: Supplementary file 1 [file animals-13-03574-s001.zip]

Archive with 1 entries (1 files):
- animals-2672187-supplementary.pdf
